# Supplementary material for: Biofilm production by Haemophilus influenzae and Streptococcus pneumoniae isolated from the nasopharynx of children with acute otitis media
Source: BMC Infect Dis. 2019 Jan 11;19:44. doi: 10.1186/s12879-018-3657-9 (PMC6329076; doi:10.1186/s12879-018-3657-9)
Supplement: Supplementary file 1 — Supplementary Data S1: Different cut-offs used to determine the biofilm production by S. pneumoniae: the different cut-offs used were as followed where AB represented the stained wells containing attached bacteria, CW the stained control wells containing bacteria-free medium only and G the bacterial growth control i) AB – CW: strong production > 0.30, moderate production 0.10–0.30, negative < 0.10 ii) AB / CW: strong production > 6, moderate production 2–6, negative < 2 iii)[(AB – CW) / G]: strong production > 1.10, moderate production 0.35–1.10, negative < 0.35. Strains were classified according to agreement of at least 2 of the 3 methods used to calculate biofilm production. (XLS 195 kb) [file 12879_2018_3657_MOESM1_ESM.xls]

## Sheet: Feuil1
																								Classement final				Biofilm
numero souche		date manip :	DO 595 après 24 h d'incubation :					DO 595 Bhi seul :	DO 595 après Crystal Violet :					DO 595 CV Bhi seul :	Méthode 1 :			Méthode 2 :			Méthode 3 :							oui/non
	equivalent activ :		1	2	3	4	moyenne		1	2	3	4	moyenne		BFI = DO CV - DO Bhi	Classement :		BFI = (DO CV)/(DO Bhi)	Classement :		BFI = (DO CV-DO Bhi)/ DO croissance 595	Classement :		Production biofilm		Concordance méthodes /3
H1	131853	2015-04-30	0.1526	0.1652	0.1764	0.1916	0.17145	0.121	0.1262	0.1245	0.1298	0.1241	0.12615	0.1037	0.02245	négatif		1.21649	négatif		0.130942	négatif		négatif		3		non
H2	131516	2015-04-30	0.1574	0.1449	0.1526	0.1694	0.156075	0.121	0.506	0.4505	0.3899	0.2698	0.40405	0.1037	0.30035	fort		3.89634	moyen		1.9244	fort		fort		2		oui
H3	131803	2015-04-30	0.3098	0.3058	0.3339	0.3276	0.319275	0.121	0.1085	0.1112	0.1098	0.1156	0.111275	0.1037	0.007575	négatif		1.07305	négatif		0.0237256	négatif		négatif		3		non
H4	131518	2015-04-30	0.1481	0.1439	0.1613	0.1647	0.1545	0.121	0.143	0.1281	0.1433	0.1373	0.137925	0.1037	0.034225	négatif		1.33004	négatif		0.221521	négatif		négatif		3		non
H5	131802	2015-04-30	0.1738	0.1668	0.1714	0.2025	0.178625	0.121	0.3628	0.3905	0.3883	0.2981	0.359925	0.1037	0.256225	moyen		3.47083	moyen		1.43443	fort		moyen		2		oui
H6	130435	2015-04-30	0.16	0.1639	0.1498	0.1587	0.1581	0.121	0.1546	0.1352	0.1407	0.1292	0.139925	0.1037	0.036225	négatif		1.34932	négatif		0.229127	négatif		négatif		3		non
H7	130740	2015-06-11	0.1321	0.1265	0.1237	0.1113	0.1234	0.1135	0.1914	0.1666	0.1619	0.1781	0.1745	0.1537	0.0208	négatif		1.13533	négatif		0.168558	négatif		négatif		3		non
H8	131048	2015-06-11	0.1224	0.131	0.1222	0.1154	0.12275	0.1135	0.2623	0.1534	0.1724	0.2195	0.2019	0.1537	0.0482	négatif		1.3136	négatif		0.392668	moyen		négatif		2		non
H9	131935	2015-06-11	0.1493	0.1751	0.1222	0.1119	0.139625	0.1135	0.2992	0.2409	0.3529	0.3847	0.319425	0.1537	0.165725	moyen		2.07824	moyen		1.18693	fort		moyen		2		oui
H10	132016	2015-06-11	0.1273	0.1327	0.1282	0.1219	0.127525	0.1135	1.3792	1.1874	1.0327	0.983	1.14558	0.1537	0.991875	fort		7.45332	fort		7.77789	fort		fort		3		oui
H11	131889	2015-06-11	0.1194	0.1416	0.1304	0.116	0.12685	0.1135	0.3291	0.2828	0.1982	0.2442	0.263575	0.1537	0.109875	moyen		1.71487	négatif		0.866181	moyen		moyen		2		oui
H12	130712	2015-06-11	0.118	0.1195	0.1198	0.1194	0.119175	0.1135	0.1392	0.1436	0.1141	0.1131	0.1275	0.1537	-0.0262	négatif		0.829538	négatif		-0.219845	négatif		négatif		3		non
H13	131695	2015-06-11	0.1185	0.1348	0.1212	0.1376	0.128025	0.1135	0.2238	0.1905	0.1939	0.238	0.21155	0.1537	0.05785	négatif		1.37638	négatif		0.451865	moyen		négatif		2		non
H14	130364	2015-06-11	0.1234	0.1206	0.1196	0.1222	0.12145	0.1135	0.1861	0.1586	0.1302	0.1776	0.163125	0.1537	0.009425	négatif		1.06132	négatif		0.077604	négatif		négatif		3		non
H15	131705	2015-06-11	0.1369	0.1323	0.1296	0.1315	0.132575	0.1135	0.8739	0.6621	0.6736	0.7307	0.735075	0.1537	0.581375	fort		4.78253	moyen		4.38525	fort		fort		2		oui
H16	130398	2015-06-11	0.1517	0.1339	0.1209	0.1258	0.133075	0.1135	0.4165	0.234	0.2594	0.2651	0.29375	0.1537	0.14005	moyen		1.91119	négatif		1.05241	moyen		moyen		2		oui
H17	131569	2015-06-11	0.1775	0.1853	0.18	0.1813	0.181025	0.1135	1.6681	1.2101	1.1952	1.1938	1.3168	0.1537	1.1631	fort		8.56734	fort		6.42508	fort		fort		3		oui
H18	131869	2015-06-11	0.134	0.1196	0.1206	0.1216	0.12395	0.1135	1.5853	0.4703	0.4513	0.5319	0.7597	0.1537	0.606	fort		4.94275	moyen		4.88907	fort		fort		2		oui
H19	131760	2015-06-11	0.2241	0.2369	0.2379	0.2357	0.23365	0.1135	1.1062	0.6931	0.6706	0.7147	0.79615	0.1537	0.64245	fort		5.1799	moyen		2.74963	fort		fort		2		oui
H20	131868	2015-06-11	0.2977	0.1601	0.158	0.2336	0.21235	0.1135	0.2874	0.2307	0.2692	0.3313	0.27965	0.1537	0.12595	moyen		1.81945	négatif		0.593125	moyen		moyen		2		oui
H21	131984	2015-06-11	0.1927	0.1574	0.1687	0.091	0.15245	0.1135	1.127	1.1731	1.3392	0.1717	0.95275	0.1537	0.79905	fort		6.19876	fort		5.24139	fort		fort		3		oui
H22	131902	2015-06-11	0.1783	0.1308	0.1498	0.1443	0.1508	0.1135	0.1825	0.1937	0.1796	0.1752	0.18275	0.1537	0.02905	négatif		1.189	négatif		0.192639	négatif		négatif		3		non
H23	131076	2015-06-11	0.1507	0.122	0.129	0.1572	0.139725	0.1135	0.1398	0.173	0.1567	0.1385	0.152	0.1537	-0.0017	négatif		0.988939	négatif		-0.0121668	négatif		négatif		3		non
H24	131075	2015-06-11	0.1715	0.1279	0.1315	0.1359	0.1417	0.1135	0.2777	0.2441	0.2322	0.192	0.2365	0.1537	0.0828	négatif		1.53871	négatif		0.584333	moyen		négatif		2		non
H25	131811	2015-06-11	0.241	0.141	0.1428	0.1481	0.168225	0.1135	0.1098	0.1215	0.149	0.1177	0.1245	0.1537	-0.0292	négatif		0.81002	négatif		-0.173577	négatif		négatif		3		non
H26	131998	2015-06-11	0.1876	0.1248	0.13	0.1368	0.1448	0.1135	0.2168	0.2219	0.1977	0.1846	0.20525	0.1537	0.05155	négatif		1.33539	négatif		0.356008	moyen		négatif		2		non
H27	130573	2015-06-11	0.1441	0.1247	0.122	0.1209	0.127925	0.1135	0.5618	0.7363	0.57	1.1238	0.747975	0.1537	0.594275	fort		4.86646	moyen		4.6455	fort		fort		2		oui
H28	131993	2015-06-11	0.129	0.1207	0.1179	0.1175	0.121275	0.1184	0.1427	0.3132	0.37	0.2311	0.26425	0.1149	0.14935	moyen		2.29983	moyen		1.2315	fort		moyen		2		oui
H29	131922	2015-06-11	0.1516	0.1389	0.1194	0.1206	0.132625	0.1184	0.1335	0.2162	0.2132	0.1908	0.188425	0.1149	0.073525	négatif		1.6399	négatif		0.554383	moyen		négatif		2		non
H30	130496	2015-06-11	0.1357	0.1309	0.1276	0.1288	0.13075	0.1184	0.3039	0.8328	0.6202	0.4406	0.549375	0.1149	0.434475	fort		4.78133	moyen		3.32294	fort		fort		2		oui
H31	131949	2015-06-11	0.1938	0.1934	0.1872	0.1973	0.192925	0.1184	0.5694	0.998	0.785	0.8157	0.792025	0.1149	0.677125	fort		6.89317	fort		3.50978	fort		fort		3		oui
H32	131951	2015-06-11	0.1197	0.1207	0.1196	0.1213	0.120325	0.1184	0.1258	0.1388	0.1346	0.1192	0.1296	0.1149	0.0147	négatif		1.12794	négatif		0.122169	négatif		négatif		3		non
H33	130603	2015-06-11	0.1333	0.1424	0.1312	0.1351	0.1355	0.1184	0.1482	0.1825	0.1946	0.1815	0.1767	0.1149	0.0618	négatif		1.53786	négatif		0.456089	moyen		négatif		2		non
H34	131881	2015-06-11	0.1248	0.1615	0.1588	0.1676	0.153175	0.1184	0.1538	0.1321	0.1374	0.1318	0.138775	0.1149	0.023875	négatif		1.20779	négatif		0.155867	négatif		négatif		3		non
H35	132100	2015-06-11	0.1236	0.1249	0.125	0.1245	0.1245	0.1184	0.2074	0.5062	0.4061	0.9238	0.510875	0.1149	0.395975	fort		4.44626	moyen		3.18052	fort		fort		2		oui
H36	132020	2015-06-11	0.13	0.1386	0.1282	0.2154	0.15305	0.1184	0.1555	0.2748	0.2559	0.1577	0.210975	0.1149	0.096075	négatif		1.83616	négatif		0.627736	moyen		négatif		2		non
H37	130863	2015-06-11	0.1862	0.1899	0.1904	0.1629	0.18235	0.1184	0.8483	1.2524	1.1968	0.7913	1.0222	0.1149	0.9073	fort		8.89643	fort		4.9756	fort		fort		3		oui
H38	132110	2015-06-11	0.1854	0.1923	0.1884	0.2003	0.1916	0.1184	0.112	0.2039	0.1499	0.1674	0.1583	0.1149	0.0434	négatif		1.37772	négatif		0.226514	négatif		négatif		3		non
H39	132052	2015-06-11	0.1928	0.1944	0.1907	0.1932	0.192775	0.1184	0.1465	0.3125	0.2083	0.2252	0.223125	0.1149	0.108225	moyen		1.94191	négatif		0.561406	moyen		moyen		2		oui
H40	131579	2015-06-11	0.2296	0.1909	0.1856	0.081	0.171775	0.1184	0.3147	0.6176	0.6707	0.1764	0.44485	0.1149	0.32995	fort		3.87163	moyen		1.92083	fort		fort		2		oui
H41	131684	2015-06-11	0.1432	0.125	0.1364	0.1278	0.1331	0.1184	0.2327	0.1839	0.1756	0.1573	0.187375	0.1149	0.072475	négatif		1.63077	négatif		0.544515	moyen		négatif		2		non
H42	131747	2015-06-11	0.1378	0.1353	0.1681	0.1328	0.1435	0.1184	0.2495	0.2346	0.3098	0.296	0.272475	0.1149	0.157575	moyen		2.37141	moyen		1.09808	moyen		moyen		3		oui
H43	131611	2015-06-11	0.1208	0.1162	0.1235	0.1193	0.11995	0.1184	0.14	0.1556	0.1445	0.1833	0.15585	0.1149	0.04095	négatif		1.3564	négatif		0.341392	négatif		négatif		3		non
H44	132056	2015-06-11	0.1373	0.1172	0.1305	0.1195	0.126125	0.1184	0.2169	0.2471	0.257	0.2905	0.252875	0.1149	0.137975	moyen		2.20083	moyen		1.09395	moyen		moyen		3		oui
H45	131770	2015-06-11	0.1968	0.1912	0.2024	0.2024	0.1982	0.1184	0.5597	0.7205	0.6363	0.6523	0.6422	0.1149	0.5273	fort		5.58921	moyen		2.66044	fort		fort		2		oui
H46	132042	2015-06-11	0.1304	0.1197	0.1241	0.1205	0.123675	0.1184	0.2911	0.3071	0.2448	0.2943	0.284325	0.1149	0.169425	moyen		2.47454	moyen		1.36992	fort		moyen		2		oui
H47	132032	2015-06-11	0.125	0.1171	0.1308	0.1179	0.1227	0.1184	0.1575	0.1466	0.1614	0.2085	0.1685	0.1149	0.0536	négatif		1.46649	négatif		0.436838	moyen		négatif		2		non
H48	132174	2015-06-11	0.1447	0.1255	0.1465	0.128	0.136175	0.1184	0.3348	0.2752	0.2066	0.2752	0.27295	0.1149	0.15805	moyen		2.37554	moyen		1.16064	fort		moyen		2		oui
H49	132033	2015-06-11	0.1287	0.1311	0.1412	0.1281	0.132275	0.1169	0.1448	0.2079	0.1962	0.2077	0.18915	0.1408	0.04835	négatif		1.34339	négatif		0.365526	moyen		négatif		2		non
H50	132223	2015-06-11	0.1215	0.1289	0.1262	0.1227	0.124825	0.1169	0.1887	0.1926	0.2411	0.2457	0.217025	0.1408	0.076225	négatif		1.54137	négatif		0.610655	moyen		négatif		2		non
H51	130932	2015-06-11	0.1911	0.1339	0.1355	0.1281	0.14715	0.1169	0.1422	0.1533	0.1954	0.2766	0.191875	0.1408	0.051075	négatif		1.36275	négatif		0.347095	négatif		négatif		3		non
H52	130333	2015-06-11	0.1487	0.1511	0.1341	0.1514	0.146325	0.1169	0.1758	0.2416	0.3164	0.334	0.26695	0.1408	0.12615	moyen		1.89595	négatif		0.862122	moyen		moyen		2		oui
H53	81070	2015-06-11	0.1282	0.1251	0.1349	0.1275	0.128925	0.1169	0.1271	0.3282	0.1506	0.1851	0.19775	0.1408	0.05695	négatif		1.40447	négatif		0.44173	moyen		négatif		2		non
H54	80828	2015-06-11	0.152	0.1259	0.1512	0.1398	0.142225	0.1169	0.2225	0.3208	0.2609	0.2875	0.272925	0.1408	0.132125	moyen		1.93839	négatif		0.928986	moyen		moyen		2		oui
H55	80983	2015-06-11	0.1326	0.1197	0.1409	0.1378	0.13275	0.1169	0.2851	0.4131	0.3717	0.4004	0.367575	0.1408	0.226775	moyen		2.61062	moyen		1.70829	fort		moyen		2		oui
H56	81004	2015-06-11	0.15	0.1446	0.157	0.1616	0.1533	0.1169	0.6743	0.7315	0.7088	0.5811	0.673925	0.1408	0.533125	fort		4.7864	moyen		3.47766	fort		fort		2		oui
H57	80996	2015-06-11	0.1333	0.1239	0.124	0.148	0.1323	0.1169	0.2836	0.2827	0.2219	0.1899	0.244525	0.1408	0.103725	moyen		1.73668	négatif		0.784014	moyen		moyen		2		oui
H58	80994	2015-06-11	0.1295	0.128	0.1275	0.13	0.12875	0.1169	0.7496	1.1777	1.1873	0.9356	1.01255	0.1408	0.87175	fort		7.19141	fort		6.77087	fort		fort		3		oui
H59	80957	2015-06-11	0.1258	0.1179	0.1256	0.1416	0.127725	0.1169	0.2251	0.2471	0.2344	0.4188	0.28135	0.1408	0.14055	moyen		1.99822	négatif		1.10041	fort		?		1		?	A exclure ?
H60	80875	2015-06-11	0.1259	0.122	0.1251	0.1457	0.129675	0.1169	0.2963	0.4294	0.377	0.3202	0.355725	0.1408	0.214925	moyen		2.52646	moyen		1.65741	fort		moyen		2		oui
H61	80785	2015-06-11	0.1467	0.1273	0.1356	0.1533	0.140725	0.1169	0.2355	0.2729	0.2942	0.239	0.2604	0.1408	0.1196	moyen		1.84943	négatif		0.849885	moyen		moyen		2		oui
H62	80945	2015-06-11	0.2574	0.1642	0.1452	0.1751	0.185475	0.1169	0.1492	0.156	0.1524	0.1816	0.1598	0.1408	0.019	négatif		1.13494	négatif		0.10244	négatif		négatif		3		non
H63	80966	2015-04-17	0.1656	0.1528	0.1661	0.1576	0.160525	0.1185	0.2735	0.5186	0.5325	0.4123	0.434225	0.1056	0.328625	fort		4.11198	moyen		2.04719	fort		fort		3		oui
H64	81218	2015-04-17	0.1933	0.1426	0.1803	0.1642	0.1701	0.1185	0.1055	0.145	0.1517	0.1338	0.134	0.1056	0.0284	négatif		1.26894	négatif		0.166961	négatif		négatif		3		non
H65	80508	2015-04-17	0.145	0.1316	0.1591	0.1526	0.147075	0.1185	0.1121	0.1417	0.1418	0.148	0.1359	0.1056	0.0303	négatif		1.28693	négatif		0.206017	négatif		négatif		3		non
H66	80736	2015-04-17	0.1554	0.1402	0.1692	0.1582	0.15575	0.1185	0.1241	0.4713	0.2094	0.1848	0.2474	0.1056	0.1418	moyen		2.3428	moyen		0.910433	moyen		moyen		3		oui
H67	80504	2015-04-17	0.2797	0.2773	0.289	0.2854	0.28285	0.1185	0.5882	1.092	0.8466	0.7042	0.80775	0.1056	0.70215	fort		7.64915	fort		2.48241	fort		fort		3		oui
H68	80376	2015-04-17	0.2923	0.2805	0.2864	0.2885	0.286925	0.1185	0.8636	0.7536	0.4772	0.6934	0.69695	0.1056	0.59135	fort		6.59991	fort		2.06099	fort		fort		3		oui
H69	80493	2015-04-17	0.1856	0.166	0.1721	0.1711	0.1737	0.1185	0.3098	0.4581	0.3012	0.4272	0.374075	0.1056	0.268475	moyen		3.54238	moyen		1.54562	fort		moyen		2		oui
H70	80969	2015-04-17	0.1609	0.1267	0.1334	0.1369	0.139475	0.1185	0.8908	0.9549	0.6994	0.7051	0.81255	0.1056	0.70695	fort		7.6946	fort		5.06865	fort		fort		3		oui
H71	131845	2015-04-17	0.1487	0.1202	0.1281	0.1259	0.130725	0.1185	0.2176	0.1695	0.134	0.1833	0.1761	0.1056	0.0705	négatif		1.66761	négatif		0.5393	moyen		négatif		2		non
H72	80898	2015-04-17	0.1316	0.1222	0.1222	0.1218	0.12445	0.1185	0.152	0.2247	0.1759	0.1836	0.18405	0.1056	0.07845	négatif		1.7429	négatif		0.630374	moyen		négatif		2		non
H73	131561	2015-04-17	0.1323	0.1204	0.1215	0.1199	0.123525	0.1185	0.2259	0.1524	0.1701	0.1863	0.183675	0.1056	0.078075	négatif		1.73935	négatif		0.632058	moyen		négatif		2		non
H74	80866	2015-04-17	0.1358	0.1268	0.1293	0.1276	0.129875	0.1185	0.2192	0.1532	0.1569	0.1644	0.173425	0.1056	0.067825	négatif		1.64228	négatif		0.522233	moyen		négatif		2		non
H75	80914	2015-04-17	0.2604	0.261	0.2635	0.2627	0.2619	0.1185	1.3039	0.78	1.0265	0.7962	0.97665	0.1056	0.87105	fort		9.24858	fort		3.32589	fort		fort		3		oui
H76	80064	2015-04-17	0.1262	0.1318	0.1169	0.1188	0.123425	0.1185	0.2615	0.1504	0.154	0.1547	0.18015	0.1056	0.07455	négatif		1.70597	négatif		0.604011	moyen		négatif		3		non
H77	80202	2015-04-17	0.2538	0.2613	0.2642	0.2184	0.249425	0.1185	2.8756	2.5625	2.2841	2.7195	2.61043	0.1056	2.50483	fort		24.7199	fort		10.0424	fort		fort		3		oui
H78	131522	2015-04-17	0.1392	0.1476	0.1342	0.1331	0.138525	0.1185	1.0841	0.532	0.7161	0.6187	0.737725	0.1056	0.632125	fort		6.98603	fort		4.56326	fort		fort		3		oui
H79	81224	2015-04-17	0.1261	0.137	0.3813	0.1212	0.1914	0.1185	0.2337	0.1679	0.182	0.2237	0.201825	0.1056	0.096225	négatif		1.91122	négatif		0.502743	moyen		négatif		2		non
H80	80155	2015-04-17	0.1446	0.1523	0.1398	0.1379	0.14365	0.1185	0.5036	0.4936	0.4321	0.3877	0.45425	0.1056	0.34865	fort		4.30161	moyen		2.42708	fort		fort		2		oui
H81	80779	2015-04-17	0.1652	0.1674	0.1532	0.1447	0.157625	0.1185	0.2502	0.2727	0.3639	0.2013	0.272025	0.1056	0.166425	moyen		2.57599	moyen		1.05583	moyen		moyen		3		oui
H82	80483	2015-04-17	0.1337	0.1539	0.1469	0.1319	0.1416	0.1185	0.1784	0.1253	0.1503	0.1674	0.15535	0.1056	0.04975	négatif		1.47112	négatif		0.351342	moyen		négatif		2		non
H83	81221	2015-04-17	0.2338	0.2404	0.2468	0.238	0.23975	0.1185	1.601	1.0842	0.8904	1.7674	1.33575	0.1056	1.23015	fort		12.6491	fort		5.13097	fort		fort		3		oui
H84	131594	2015-04-17	0.1791	0.1542	0.1355	0.131	0.14995	0.1171	0.1428	0.1802	0.1938	0.2589	0.193925	0.1104	0.083525	négatif		1.75657	négatif		0.557019	moyen		négatif		2		non
H85	81365	2015-04-17	0.1785	0.178	0.1425	0.1262	0.1563	0.1171	0.5376	0.5628	0.4856	0.6394	0.55635	0.1104	0.44595	fort		5.0394	moyen		2.85317	fort		fort		2		oui
H86	80782	2015-04-17	0.1875	0.1437	0.1289	0.1236	0.145925	0.1171	0.2777	0.288	0.2932	0.3375	0.2991	0.1104	0.1887	moyen		2.70924	moyen		1.29313	fort		moyen		2		oui
H87	80895	2015-04-17	0.2685	0.2588	0.2497	0.1629	0.234975	0.1171	0.397	0.4106	0.4158	1.2296	0.61325	0.1104	0.50285	fort		5.5548	moyen		2.14001	fort		fort		2		oui
H88	80136	2015-04-17	0.2563	0.1493	0.2302	0.2468	0.22065	0.1171	0.8535	1.7768	0.6803	0.7145	1.00628	0.1104	0.895875	fort		9.11481	fort		4.06016	fort		fort		3		oui
H89	130496	2015-04-17	0.1654	0.1865	0.1714	0.1548	0.169525	0.1171	0.3019	0.35	0.5808	0.5711	0.45095	0.1104	0.34055	fort		4.08469	moyen		2.00885	fort		fort		2		oui
H90	81119	2015-04-17	0.1685	0.2439	0.1596	0.156	0.182	0.1171	0.2914	0.3253	0.4145	0.5086	0.38495	0.1104	0.27455	moyen		3.48687	moyen		1.50852	fort		moyen		2		oui
H91	131786	2015-04-17	0.171	0.2499	0.2011	0.1785	0.200125	0.1171	0.2185	0.2487	0.2513	0.3453	0.26595	0.1104	0.15555	moyen		2.40897	moyen		0.777264	moyen		moyen		3		oui
H92	81148	2015-04-17	0.1934	0.2158	0.1629	0.1845	0.18915	0.1171	0.2541	0.4396	0.2969	0.4826	0.3683	0.1104	0.2579	moyen		3.33605	moyen		1.36347	fort		moyen		2		oui
H93	80755	2015-04-17	0.1545	0.1763	0.1305	0.1524	0.153425	0.1171	0.3637	0.3879	0.4228	0.5264	0.4252	0.1104	0.3148	fort		3.85145	moyen		2.05182	fort		fort		2		oui
H94	80477	2015-04-17	0.1491	0.1276	0.1759	0.2296	0.17055	0.1171	0.4761	1.1788	0.8237	0.3849	0.715875	0.1104	0.605475	fort		6.48438	fort		3.55013	fort		fort		2		oui
H95	81147	2015-04-17	0.2019	0.2121	0.184	0.1821	0.195025	0.1171	1.3042	1.5428	1.5739	1.3321	1.43825	0.1104	1.32785	fort		13.0276	fort		6.80861	fort		fort		2		oui
H96	131521	2015-04-17	0.2169	0.3279	0.1954	0.1865	0.231675	0.1171	0.1631	0.2073	0.1704	0.2829	0.205925	0.1104	0.095525	négatif		1.86526	négatif		0.412323	moyen		négatif		2		non
H97	81470	2015-04-17	0.2201	0.2222	0.2227	0.2312	0.22405	0.1171	1.2082	0.9349	1.0238	0.9646	1.03287	0.1104	0.922475	fort		9.35575	fort		4.11727	fort		fort		3		oui
H98	80507	2015-04-17	0.1208	0.1192	0.1208	0.1233	0.121025	0.1171	0.2059	0.1192	0.1162	0.1135	0.1387	0.1104	0.0283	négatif		1.25634	négatif		0.233836	négatif		négatif		2		non
H99	80092	2015-04-17	0.1366	0.1223	0.124	0.1301	0.12825	0.1171	0.1975	0.1398	0.1469	0.1519	0.159025	0.1104	0.048625	négatif		1.44044	négatif		0.379142	moyen		négatif		2		non
H100	81477	2015-04-17	0.1505	0.1277	0.1273	0.132	0.134375	0.1171	0.1915	0.1506	0.143	0.1474	0.158125	0.1104	0.047725	négatif		1.43229	négatif		0.355163	moyen		négatif		2		non
H101	81445	2015-04-17	0.1373	0.1304	0.1215	0.1214	0.12765	0.1171	0.3156	0.2411	0.2262	0.2079	0.2477	0.1104	0.1373	moyen		2.24366	moyen		1.0756	moyen		moyen		3		oui
H102	80102	2015-04-17	0.1819	0.1676	0.1586	0.1616	0.167425	0.1171	0.9722	0.73	0.7245	0.4092	0.708975	0.1104	0.598575	fort		6.42187	fort		3.57518	fort		fort		3		oui
H103	80176	2015-04-17	0.198	0.191	0.1977	0.2051	0.19795	0.1171	1.09	0.7871	1.114	0.7498	0.935225	0.1104	0.824825	fort		8.47124	fort		4.16684	fort		fort		3		oui
H104	80936	2015-04-17	0.1436	0.1381	0.1345	0.1371	0.138325	0.1171	0.5834	0.6558	0.7591	0.5195	0.62945	0.1104	0.51905	fort		5.70154	moyen		3.75239	fort		fort		2		oui
H105	81313	2015-04-24	0.1513	0.1587	0.1494	0.1482	0.1519	0.11885	0.2126	0.2396	0.3037	0.2873	0.2608	0.118025	0.142775	moyen		2.2097	moyen		0.939928	moyen		moyen		3		oui
H106	81314	2015-04-24	0.1466	0.1534	0.1493	0.1403	0.1474	0.11885	0.3802	0.4536	0.5188	0.2787	0.407825	0.118025	0.2898	moyen		3.45541	moyen		1.96608	fort		moyen		2		oui
H107	81132	2015-04-24	0.1495	0.1481	0.1486	0.1449	0.147775	0.11885	0.1881	0.3442	0.3886	0.296	0.304225	0.118025	0.1862	moyen		2.57763	moyen		1.26002	fort		moyen		2		oui
H108	81153	2015-04-24	0.1524	0.1483	0.1522	0.1488	0.150425	0.11885	0.3574	0.879	1.0711	0.6536	0.740275	0.118025	0.62225	fort		6.27219	fort		4.13661	fort		fort		3		oui
H109	80417	2015-04-24	0.1585	0.1533	0.1647	0.1595	0.159	0.11885	0.1773	0.2887	0.379	0.2993	0.286075	0.118025	0.16805	moyen		2.42385	moyen		1.05692	moyen		moyen		3		oui
H110	80880	2015-04-24	0.1398	0.1353	0.1329	0.1346	0.13565	0.11885	0.4214	0.3821	0.8002	0.3616	0.491325	0.118025	0.3733	fort		4.16289	moyen		2.75194	fort		fort		2		oui
H111	131862	2015-04-24	0.1751	0.167	0.161	0.1684	0.167875	0.11885	1.1091	0.7568	1.2895	0.5733	0.932175	0.118025	0.81415	fort		7.89811	fort		4.84974	fort		fort		3		oui
H112	80383	2015-04-24	0.1637	0.1444	0.1403	0.149	0.14935	0.11885	0.9003	0.7836	1.293	0.6427	0.9049	0.118025	0.786875	fort		7.66702	fort		5.26866	fort		fort		3		oui
H113	80790	2015-04-24	0.2439	0.2442	0.2407	0.2479	0.244175	0.11885	1.402	1.256	1.7946	1.3005	1.43827	0.118025	1.32025	fort		12.1862	fort		5.40698	fort		fort		3		oui
H114	80495	2015-04-24	0.1961	0.1704	0.175	0.1859	0.18185	0.11885	1.0733	0.4243	0.6734	0.5774	0.6871	0.118025	0.569075	fort		5.82165	moyen		3.12936	fort		fort		2		oui
H115	81441	2015-04-24	0.168	0.1437	0.149	0.1686	0.157325	0.11885	0.1258	0.1558	0.1753	0.1213	0.14455	0.118025	0.026525	négatif		1.22474	négatif		0.1686	négatif		négatif		3		non
H116	130426	2015-04-24	0.2634	0.2483	0.254	0.2623	0.257	0.11885	1.4439	1.4821	1.5722	1.5325	1.50768	0.118025	1.38965	fort		12.7742	fort		5.4072	fort		fort		3		oui
H117	80480	2015-04-24	0.157	0.1294	0.1407	0.1615	0.14715	0.11885	0.2845	0.2955	0.365	0.3094	0.3136	0.118025	0.195575	moyen		2.65706	moyen		1.32909	fort		moyen		2		oui
H118	80794	2015-04-24	0.3356	0.314	0.319	0.348	0.32915	0.11885	0.406	0.2648	0.2673	0.3253	0.31585	0.118025	0.197825	moyen		2.67613	moyen		0.601018	moyen		moyen		3		oui
H119	100	2015-04-24	0.1626	0.1325	0.1351	0.1635	0.148425	0.11885	0.1803	0.1248	0.2121	0.155	0.16805	0.118025	0.050025	négatif		1.42385	négatif		0.337039	négatif		négatif		3		non
H120	103	2015-04-24	0.1508	0.1276	0.1418	0.1536	0.14345	0.11885	0.419	0.277	0.3185	0.3795	0.3485	0.118025	0.230475	moyen		2.95276	moyen		1.60666	fort		moyen		2		oui
H121	117	2015-04-24	0.1567	0.1311	0.1423	0.1458	0.143975	0.11885	0.3685	0.2104	0.2385	0.3014	0.2797	0.118025	0.161675	moyen		2.36984	moyen		1.12294	fort		moyen		2		oui
H122	118	2015-04-24	0.1573	0.1352	0.1555	0.1757	0.155925	0.11885	0.3326	0.1658	0.4162	0.1576	0.26805	0.118025	0.150025	moyen		2.27113	moyen		0.962161	moyen		moyen		3		oui
H123	124	2015-04-24	0.1608	0.1538	0.2579	0.2384	0.202725	0.11885	0.573	0.4269	0.2852	0.4705	0.4389	0.118025	0.320875	fort		3.7187	moyen		1.58281	fort		fort		2		oui
H124	127	2015-04-24	0.1665	0.147	0.1584	0.15	0.155475	0.11885	0.1363	0.1335	0.1441	0.1455	0.13985	0.118025	0.021825	négatif		1.18492	négatif		0.140376	négatif		négatif		3		non
H125	132	2015-04-24	0.137	0.1321	0.1512	0.1327	0.13825	0.11885	0.305	0.2852	0.2602	0.2352	0.2714	0.118025	0.153375	moyen		2.29951	moyen		1.1094	fort		moyen		2		oui
H126	143	2015-04-24	0.1467	0.155	0.1555	0.1448	0.1505	0.117525	0.3326	0.675	1.1193	0.5197	0.66165	0.113025	0.548625	fort		5.85401	moyen		3.64535	fort		fort		2		oui
H127	152	2015-04-24	0.2744	0.2639	0.2653	0.2801	0.270925	0.117525	0.2222	0.752	0.6526	0.7523	0.594775	0.113025	0.48175	fort		5.26233	moyen		1.77817	fort		fort		2		oui
H128	159	2015-04-24	0.1286	0.1297	0.1303	0.1285	0.129275	0.117525	0.1371	0.1709	0.2138	0.2014	0.1808	0.113025	0.067775	négatif		1.59965	négatif		0.52427	moyen		négatif		2		non
H129	164	2015-04-24	0.1475	0.1461	0.1397	0.1404	0.143425	0.117525	0.2086	0.2362	0.3332	0.3024	0.2701	0.113025	0.157075	moyen		2.38974	moyen		1.09517	moyen		moyen		3		oui
H130	177	2015-04-24	0.1587	0.1674	0.1648	0.156	0.161725	0.117525	0.2681	0.4213	0.3453	0.4067	0.36035	0.113025	0.247325	moyen		3.18823	moyen		1.52929	fort		moyen		2		oui
H131	188	2015-04-24	0.1357	0.1412	0.1277	0.1364	0.13525	0.117525	1.3844	1.0853	1.0635	0.8805	1.10342	0.113025	0.9904	fort		9.76266	fort		7.32274	fort		fort		3		oui
H132	195	2015-04-24	0.1453	0.1512	0.1418	0.1429	0.1453	0.117525	0.1783	0.1473	0.1443	0.1449	0.1537	0.113025	0.040675	négatif		1.35988	négatif		0.279938	négatif		négatif		3		non
H133	199	2015-04-24	0.1361	0.1424	0.1379	0.1439	0.140075	0.117525	0.209	0.2369	0.2743	0.234	0.23855	0.113025	0.125525	moyen		2.1106	moyen		0.896127	moyen		moyen		3		oui
H134	201	2015-04-24	0.1494	0.1495	0.148	0.1543	0.1503	0.117525	0.1921	0.239	0.2117	0.2506	0.22335	0.113025	0.110325	moyen		1.97611	négatif		0.734032	moyen		moyen		2		oui
H135	203	2015-04-24	0.1547	0.1614	0.1506	0.1473	0.1535	0.117525	0.163	0.174	0.2481	0.1978	0.195725	0.113025	0.0827	négatif		1.7317	négatif		0.538762	moyen		négatif		2		non
H136	204	2015-04-24	0.1487	0.1549	0.152	0.1498	0.15135	0.117525	0.9256	1.1973	1.1375	1.1382	1.09965	0.113025	0.986625	fort		9.72926	fort		6.51883	fort		fort		3		oui
H137	218	2015-04-24	0.15	0.1508	0.1505	0.1519	0.1508	0.117525	0.1701	0.1863	0.1783	0.2001	0.1837	0.113025	0.070675	négatif		1.6253	négatif		0.468667	moyen		négatif		2		non
H138	221	2015-04-24	0.1951	0.1436	0.1452	0.1427	0.15665	0.117525	0.1931	0.2409	0.228	0.2897	0.237925	0.113025	0.1249	moyen		2.10507	moyen		0.797319	moyen		moyen		3		oui
H139	222	2015-04-24	0.1408	0.1503	0.1322	0.1532	0.144125	0.117525	0.7076	0.3153	0.1561	0.1832	0.34055	0.113025	0.227525	moyen		3.01305	moyen		1.57866	fort		moyen		2		oui
H140	228	2015-04-24	0.1452	0.1635	0.1479	0.1562	0.1532	0.117525	0.7493	0.3844	0.2427	0.2834	0.41495	0.113025	0.301925	fort		3.67131	moyen		1.97079	fort		fort		2		oui
H141	229	2015-04-24	0.1621	0.1581	0.1595	0.1764	0.164025	0.117525	0.4082	0.2905	0.168	0.2	0.266675	0.113025	0.15365	moyen		2.35943	moyen		0.936747	moyen		moyen		3		oui
H142	230	2015-04-24	0.1281	0.1298	0.1242	0.129	0.127775	0.117525	0.1212	0.1241	0.1127	0.1181	0.119025	0.113025	0.006	négatif		1.05309	négatif		0.0469575	négatif		négatif		3		non
H143	232	2015-04-24	0.1792	0.1712	0.1577	0.1731	0.1703	0.117525	0.161	0.1427	0.1242	0.1318	0.139925	0.113025	0.0269	négatif		1.238	négatif		0.157957	négatif		négatif		3		non
H144	237	2015-04-24	0.1792	0.1821	0.1805	0.1812	0.18075	0.117525	1.1901	1.3289	0.7754	0.8711	1.04137	0.113025	0.92835	fort		9.21367	fort		5.1361	fort		fort		3		oui
H145	238	2015-04-24	0.1696	0.1539	0.1617	0.2363	0.180375	0.117525	0.3456	0.2918	0.2046	0.1957	0.259425	0.113025	0.1464	moyen		2.29529	moyen		0.811642	moyen		moyen		3		oui
H146	251	2015-04-24	0.1593	0.1465	0.1546	0.1526	0.15325	0.117525	0.176	0.1935	0.1475	0.217	0.1835	0.113025	0.070475	négatif		1.62353	négatif		0.459869	moyen		négatif		3		non
H147	260	2015-04-30	0.1815	0.156	0.1321	0.1503	0.154975	0.120025	0.1395	0.2575	0.1451	0.1363	0.1696	0.116775	0.052825	négatif		1.45237	négatif		0.340861	négatif		négatif		3		non
H148	261	2015-04-30	0.19	0.1845	0.1389	0.1452	0.16465	0.120025	0.1654	0.2813	0.1888	0.1911	0.20665	0.116775	0.089875	négatif		1.76964	négatif		0.545855	moyen		négatif		2		non
H149	278	2015-04-30	0.2365	0.1483	0.1383	0.1465	0.1674	0.120025	0.2787	0.7215	0.4269	0.2878	0.428725	0.116775	0.31195	fort		3.67138	moyen		1.8635	fort		fort		2		oui
H150	285	2015-04-30	0.2418	0.1897	0.152	0.1733	0.1892	0.120025	0.1262	0.1381	0.1576	0.1317	0.1384	0.116775	0.021625	négatif		1.18519	négatif		0.114297	négatif		négatif		3		non
H151	297	2015-04-30	0.2635	0.1604	0.1552	0.1632	0.185575	0.120025	0.1683	0.4545	0.3559	0.2723	0.31275	0.116775	0.195975	moyen		2.67823	moyen		1.05604	moyen		moyen		3		oui
H152	308	2015-04-30	0.1333	0.2552	0.211	0.2275	0.20675	0.120025	0.1312	0.1742	0.2015	0.3563	0.2158	0.116775	0.099025	négatif		1.848	négatif		0.47896	moyen		négatif		3		non
H153	501	2015-04-30	0.1429	0.1776	0.1471	0.1489	0.154125	0.120025	0.2265	0.4548	0.3922	0.62	0.423375	0.116775	0.3066	fort		3.62556	moyen		1.98929	fort		fort		2		oui
H154	534	2015-04-30	0.2355	0.2682	0.2376	0.2431	0.2461	0.120025	0.9665	1.195	1.1362	0.7619	1.0149	0.116775	0.898125	fort		8.69107	fort		3.64943	fort		fort		3		oui
H155	538	2015-04-30	0.1446	0.1615	0.1335	0.1454	0.14625	0.120025	0.218	0.2939	0.2544	0.1654	0.232925	0.116775	0.11615	moyen		1.99465	négatif		0.794188	moyen		moyen		2		oui
H156	543	2015-04-30	0.1636	0.1875	0.1633	0.1652	0.1699	0.120025	0.235	0.3186	0.2609	0.2806	0.273775	0.116775	0.157	moyen		2.34447	moyen		0.924073	moyen		moyen		3		oui
H157	566	2015-04-30	0.1292	0.1315	0.1261	0.1277	0.128625	0.120025	0.2004	0.259	0.3054	0.2706	0.25885	0.116775	0.142075	moyen		2.21666	moyen		1.10457	fort		moyen		2		oui
H158	572	2015-04-30	0.2803	0.2771	0.2583	0.2633	0.26975	0.120025	0.253	0.3169	0.2862	0.2637	0.27995	0.116775	0.163175	moyen		2.39735	moyen		0.604912	moyen		moyen		3		oui
H159	584	2015-04-30	0.133	0.1316	0.1225	0.127	0.128525	0.120025	0.1815	0.2127	0.203	0.2107	0.201975	0.116775	0.0852	négatif		1.72961	négatif		0.662906	moyen		négatif		2		non
H160	590	2015-04-30	0.1282	0.1871	0.1979	0.2039	0.179275	0.120025	2.4372	0.9795	1.3912	1.1131	1.48025	0.116775	1.36347	fort		12.6761	fort		7.60549	fort		fort		3		oui
H161	603	2015-04-30	0.2349	0.2435	0.2534	0.2588	0.24765	0.120025	0.25	0.3015	0.3424	0.3416	0.308875	0.116775	0.1921	moyen		2.64504	moyen		0.775692	moyen		moyen		3		oui
H162	610	2015-04-30	0.1273	0.1323	0.1471	0.1486	0.138825	0.120025	0.2068	0.2205	0.1854	0.3244	0.234275	0.116775	0.1175	moyen		2.00621	moyen		0.846389	moyen		moyen		3		oui
H163	615	2015-04-30	0.1428	0.1589	0.1511	0.159	0.15295	0.120025	0.1614	0.185	0.2028	0.2533	0.200625	0.116775	0.08385	négatif		1.71805	négatif		0.548218	moyen		négatif		2		non
H164	618	2015-04-30	0.1672	0.1748	0.1912	0.1825	0.178925	0.120025	0.7427	0.6756	1.0331	0.6414	0.7732	0.116775	0.656425	fort		6.62128	fort		3.66872	fort		fort		3		oui
H165	640	2015-04-30	0.228	0.2238	0.2303	0.2252	0.226825	0.120025	0.4728	0.5921	0.7336	0.4577	0.56405	0.116775	0.447275	fort		4.83023	moyen		1.97189	fort		fort		2		oui
H166	671	2015-04-30	0.1743	0.1227	0.1222	0.1232	0.1356	0.120025	0.1747	0.1644	0.1783	0.1859	0.175825	0.116775	0.05905	négatif		1.50567	négatif		0.435472	moyen		négatif		2		non
H167	674	2015-04-30	0.1573	0.1542	0.1559	0.1617	0.157275	0.120025	0.1527	0.1559	0.1635	0.1813	0.16335	0.116775	0.046575	négatif		1.39884	négatif		0.296137	négatif		négatif		3		non
H168	692	2015-04-30	0.3411	0.3408	0.3548	0.4087	0.36135	0.12095	0.1135	0.1231	0.1148	0.1083	0.114925	0.103675	0.01125	négatif		1.10851	négatif		0.0311333	négatif		négatif		3		non
H169	718	2015-04-30	0.256	0.2586	0.2805	0.2822	0.269325	0.12095	0.8537	0.8088	0.8285	0.9786	0.8674	0.103675	0.763725	fort		8.36653	fort		2.8357	fort		fort		3		oui
H170	735	2015-04-30	0.2282	0.1504	0.153	0.1518	0.17085	0.12095	0.1556	0.1521	0.1882	0.243	0.184725	0.103675	0.08105	négatif		1.78177	négatif		0.474393	moyen		négatif		2		non
H171	737	2015-04-30	0.2	0.189	0.199	0.2043	0.198075	0.12095	1.2205	0.8055	0.9364	0.9698	0.98305	0.103675	0.879375	fort		9.48204	fort		4.43961	fort		fort		3		oui
H172	745	2015-04-30	0.1479	0.1303	0.1464	0.1346	0.1398	0.12095	0.2121	0.1651	0.19	0.1976	0.1912	0.103675	0.087525	négatif		1.84422	négatif		0.626073	moyen		négatif		2		non
H173	786	2015-04-30	0.2469	0.2492	0.2454	0.2513	0.2482	0.12095	0.7069	0.7339	1.128	1.1391	0.926975	0.103675	0.8233	fort		8.94116	fort		3.31708	fort		fort		3		oui
H174	787	2015-04-30	0.1867	0.182	0.1715	0.192	0.18305	0.12095	0.4144	0.5114	0.397	0.5501	0.468225	0.103675	0.36455	fort		4.51628	moyen		1.99153	fort		fort		2		oui
H175	793	2015-04-30	0.1656	0.1512	0.146	0.1654	0.15705	0.12095	0.3425	0.3249	0.364	0.3345	0.341475	0.103675	0.2378	moyen		3.29371	moyen		1.51417	fort		moyen		2		oui
H176	811	2015-04-30	0.1727	0.1798	0.152	0.165	0.167375	0.12095	0.202	0.3562	0.4917	0.411	0.365225	0.103675	0.26155	moyen		3.52279	moyen		1.56266	fort		moyen		3		oui
H177	819	2015-04-30	0.1709	0.1649	0.1566	0.1638	0.16405	0.12095	0.14	0.1245	0.1329	0.1546	0.138	0.103675	0.034325	négatif		1.33108	négatif		0.209235	négatif		négatif		3		non
H178	828	2015-04-30	0.2773	0.1812	0.1464	0.1843	0.1973	0.12095	0.2118	0.2896	0.2841	0.1843	0.24245	0.103675	0.138775	moyen		2.33856	moyen		0.703371	moyen		moyen		3		oui
H179	840	2015-04-30	0.1657	0.1735	0.1689	0.1659	0.1685	0.12095	0.2781	0.4863	0.4643	0.2783	0.37675	0.103675	0.273075	moyen		3.63395	moyen		1.62062	fort		moyen		2		oui
H180	843	2015-04-30	0.1534	0.1667	0.1663	0.1802	0.16665	0.12095	0.4674	0.8536	0.5721	0.4587	0.58795	0.103675	0.484275	fort		5.67109	moyen		2.90594	fort		fort		2		oui
H181	855	2015-04-30	0.1375	0.1345	0.1617	0.1599	0.1484	0.12095	0.2072	0.2717	0.2178	0.1539	0.21265	0.103675	0.108975	moyen		2.05112	moyen		0.734333	moyen		moyen		3		oui
H182	864	2015-04-30	0.1788	0.1834	0.2009	0.2019	0.19125	0.12095	0.8966	1.0682	0.9594	0.7326	0.9142	0.103675	0.810525	fort		8.81794	fort		4.23804	fort		fort		3		oui

## Sheet: Feuil2
Capacité production biofilm :	Méthode 1	Méthode 2	Méthode 3	Combinaison des 3 méthodes
Méthode de calcul	DO CV - DO Bhi	DO CV / DO Bhi	(DO CV-DO Bhi)/DO croissance 595
							%
fort	> 0,3	> 6	> 1,1		3 concordants	87	47.8022
moyenne	0,1 - 0,299	2 à 6	0,35 - 1,09		1 discordant	94	51.6484
négatif	< 0,1	< 2	< 0,35		tout discordant	1	0.549451
						182	100
Nombre fort	62	34	85	61
% fort	34.0659	18.6813	46.7033	33.5165
Nombre moyen	56	73	67	56
% moyen	30.7692	40.1099	36.8132	30.7692
Nombre négatif	64	75	30	64
% négatif	35.1648	41.2088	16.4835	35.1648
total	100	100	100	99.4505
Nombre total haemo
182
